# Supplementary material for: Diversity Patterns of Plant Communities along an Elevational Gradient in Arid and Semi-Arid Mountain Ecosystems in China
Source: Plants (Basel). 2024 Oct 12;13(20):2858. doi: 10.3390/plants13202858 (PMC11511201; doi:10.3390/plants13202858)
Supplement: Supplementary file 1 [file plants-13-02858-s001.zip]

Archive with 1 entries (1 files):
- plants-3210542-supplementary.pdf
